# Supplementary material for: AbhemC encoding porphobilinogen deaminase plays an important role in chlorophyll biosynthesis and function in albino Ananas comosus var. bracteatus leaves
Source: PeerJ. 2021 Mar 30;9:e11118. doi: 10.7717/peerj.11118 (PMC8018242; doi:10.7717/peerj.11118)
Supplement: Supplemental Information 2 [file peerj-09-11118-s002.zip]

Archive with 8 entries (7 files):
- Raw data/Determination of AbHEMC concentration of prokaryotic expression protein.xlsx
- Raw data/Differences in enzyme activities of ALAD,PBGD and UROS among the three groups of tobacco.xls
- Raw data/Measurement of main Chl precursors between Whs and Grs.xls
- Raw data/Measurement of the main enzymes activity between Whs and Grs.xlsx
- Raw data/Relative contents of the main chlorophyll synthesis precursors of the three groups of tobacco.xlsx
- Raw data/The relative expression of HEMC gene in 3 tobacco groups.xls
- Raw data/qRT-PCR analysis of AbhemC expression in in the white and green parts of the chimeric.xlsx
- Raw data/
