# Supplementary material for: AbhemC encoding porphobilinogen deaminase plays an important role in chlorophyll biosynthesis and function in albino Ananas comosus var. bracteatus leaves
Source: PeerJ. 2021 Mar 30;9:e11118. doi: 10.7717/peerj.11118 (PMC8018242; doi:10.7717/peerj.11118)
Supplement: Supplemental Information 2 [file peerj-09-11118-s002.zip › Raw data/Determination of AbHEMC concentration of prokaryotic expression protein.xlsx]

## Sheet: Sheet1
	Number	total mass(ug)	405.5nm	e	reaction time(h)	volume(ml)	dilution ratio	C（mol/L)	activity（nmol/(h.ug)	activity（nmol/(h.mg)	mean enzyme activity
AbHEMC	1	51.48	0.094	548000	1	1	10	1.71533e-07	0.0333203	33.3203
	2	51.48	0.11	548000	1	1	10	2.0073e-07	0.0389918	38.9918
	3	51.48	0.114	548000	1	1	10	2.08029e-07	0.0404097	40.4097	37.5739
