# Supplementary material for: AbhemC encoding porphobilinogen deaminase plays an important role in chlorophyll biosynthesis and function in albino Ananas comosus var. bracteatus leaves
Source: PeerJ. 2021 Mar 30;9:e11118. doi: 10.7717/peerj.11118 (PMC8018242; doi:10.7717/peerj.11118)
Supplement: Supplemental Information 2 [file peerj-09-11118-s002.zip › Raw data/Differences in enzyme activities of ALAD,PBGD and UROS among the three groups of tobacco.xls]

## Sheet: ALAD
Corresponding table of test samples
	1	2	3	4	5	6	7	8	9	10	11	12
A	StandardS0	StandardS1	StandardS2	StandardS3	StandardS4	StandardS5	StandardS0	StandardS1	StandardS2	StandardS3	StandardS4	StandardS5
B	CK1	CK2	CK3	P1	P2	P3	Ri1	Ri2	Ri3
C	CK1	CK2	CK3	P1	P2	P3	Ri1	Ri2	Ri3
D	CK1	CK2	CK3	P1	P2	P3	Ri1	Ri2	Ri3
E
F
G
H
Original reading (OD value)
	1	2	3	4	5	6	7	8	9	10	11	12
A	0.038	0.131	0.194	0.367	0.652	1.394	0.028	0.118	0.18	0.365	0.636	1.382
B	0.322	0.309	0.333	0.287	0.266	0.302	0.349	0.345	0.333
C	0.335	0.304	0.321	0.291	0.258	0.301	0.343	0.349	0.329
D	0.315	0.306	0.325	0.294	0.275	0.305	0.322	0.328	0.349
E
F
G
H
二、Standard curve analysis
x	0.038	0.131	0.194	0.367	0.652	1.394
x	0.028	0.118	0.18	0.365	0.636	1.382
The average x	0.033	0.1245	0.187	0.366	0.644	1.388
y	0	3	6	12	24	48	U/L
							parameter	coefficient
							A	35.7031
							B	-0.819299
							R	0.997247
三、Sample activity（U/L）
	1	2	3	4	5	6	7	8	9	10	11	12
A
B	53.3855	51.0648	55.3492	47.1375	43.3886	49.8152	58.2054	57.4914	55.3492
C	55.7062	50.1722	53.207	47.8515	41.9605	49.6367	57.1343	58.2054	54.6351
D	52.1359	50.5293	53.9211	48.3871	44.9953	50.3508	53.3855	54.4566	58.2054
E
F
G
H
四、Unit conversion（U/g）
	1	2	3	4	5	6	7	8	9	10	11	12
A
B	0.533855	0.510648	0.553492	0.471375	0.433886	0.498152	0.582054	0.574914	0.553492
C	0.557062	0.501722	0.53207	0.478515	0.419605	0.496367	0.571343	0.582054	0.546351
D	0.521359	0.505293	0.539211	0.483871	0.449953	0.503508	0.533855	0.544566	0.582054

## Sheet: PBGD
Corresponding table of test samples
	1	2	3	4	5	6	7	8	9	10	11	12
A	StandardS0	StandardS1	StandardS2	StandardS3	StandardS4	StandardS5	StandardS0	StandardS1	StandardS2	StandardS3	StandardS4	StandardS5
B	CK1	CK2	CK3	P1	P2	P3	Ri1	Ri2	Ri3
C	CK1	CK2	CK3	P1	P2	P3	Ri1	Ri2	Ri3
D	CK1	CK2	CK3	P1	P2	P3	Ri1	Ri2	Ri3
E
F
G
H
一、Original reading (OD value)
	1	2	3	4	5	6	7	8	9	10	11	12
A	0.043	0.133	0.233	0.322	0.657	1.303	0.044	0.131	0.211	0.294	0.684	1.265
B	0.289	0.304	0.288	0.264	0.264	0.289	0.258	0.264	0.26
C	0.29	0.306	0.287	0.273	0.252	0.288	0.216	0.212	0.219
D	0.296	0.289	0.303	0.268	0.275	0.287	0.202	0.213	0.2
E
F
G
H
二、Standard curve analysis
x	0.043	0.133	0.233	0.322	0.657	1.303
x	0.044	0.131	0.211	0.294	0.684	1.265
The average x	0.0435	0.132	0.222	0.308	0.6705	1.284
y	0	10	20	40	80	160	U/L
							parameter	coefficient
							A	129.087
							B	-5.56183
							R	0.997431
三、Sample activity（U/L）
	1	2	3	4	5	6	7	8	9	10	11	12
A	158.721	168.403	158.076	142.585	142.585	158.721	138.713	142.585	140.004
B	159.367	169.694	157.43	148.394	134.84	158.076	111.605	109.023	113.541
C	163.239	158.721	167.757	145.167	149.685	157.43	102.569	109.668	101.278
D
E
F
G
H
四、Unit conversion（U/g）
	1	2	3	4	5	6	7	8	9	10	11	12
A	1.58721	1.68403	1.58076	1.42585	1.42585	1.58721	1.38713	1.42585	1.40004
B	1.59367	1.69694	1.5743	1.48394	1.3484	1.58076	1.11605	1.09023	1.13541
C	1.63239	1.58721	1.67757	1.45167	1.49685	1.5743	1.02569	1.09668	1.01278
D
E
F
G
H

## Sheet: UROS
Corresponding table of test samples
	1	2	3	4	5	6	7	8	9	10	11	12
A	StandardS0	StandardS1	StandardS2	StandardS3	StandardS4	StandardS5	StandardS0	StandardS1	StandardS2	StandardS3	StandardS4	StandardS5
B	CK1	CK2	CK3	P1	P2	P3	Ri1	Ri2	Ri3
C	CK1	CK2	CK3	P1	P2	P3	Ri1	Ri2	Ri3
D	CK1	CK2	CK3	P1	P2	P3	Ri1	Ri2	Ri3
E
F
G
H
一、Original reading (OD value)
	1	2	3	4	5	6	7	8	9	10	11	12
A	0.026	0.182	0.247	0.373	0.769	1.538	0.029	0.185	0.251	0.369	0.783	1.551
B	0.294	0.295	0.296	0.299	0.295	0.316	0.336	0.341	0.332
C	0.297	0.284	0.291	0.306	0.308	0.318	0.322	0.324	0.326
D	0.281	0.278	0.288	0.284	0.308	0.333	0.297	0.301	0.296
E
F
G
H
二、Standard curve analysis
x	0.026	0.182	0.247	0.373	0.769	1.538
x	0.029	0.185	0.251	0.369	0.783	1.551
The average x	0.0275	0.1835	0.249	0.371	0.776	1.5445
y	0	12.5	25	50	100	200	U/L
							parameter	coefficient
							A	134.087
							B	-5.84597
							R	0.996734
三、Sample activity（U/L）
	1	2	3	4	5	6	7	8	9	10	11	12
A
B	167.878	168.549	169.219	171.231	168.549	182.628	196.037	199.389	193.355
C	169.89	161.174	165.867	175.924	177.264	183.969	186.651	187.991	189.332
D	159.163	157.151	163.856	161.174	177.264	194.025	169.89	172.571	169.219
E
F
G
H
															UROS
														Line3	#DIV/0!
四、Unit conversion（U/g）
	1	2	3	4	5	6	7	8	9	10		12
A
B	1.67878	1.68549	1.69219	1.71231	1.68549	1.82628	1.96037	1.99389	1.93355
C	1.6989	1.61174	1.65867	1.75924	1.77264	1.83969	1.86651	1.87991	1.89332
D	1.59163	1.57151	1.63856	1.61174	1.77264	1.94025	1.6989	1.72571	1.69219
E
F	1.65644	1.62291	1.66314	1.69443	1.74359	1.86874	1.84192	1.86651	1.83969
G
H
