# Supplementary material for: AbhemC encoding porphobilinogen deaminase plays an important role in chlorophyll biosynthesis and function in albino Ananas comosus var. bracteatus leaves
Source: PeerJ. 2021 Mar 30;9:e11118. doi: 10.7717/peerj.11118 (PMC8018242; doi:10.7717/peerj.11118)
Supplement: Supplemental Information 2 [file peerj-09-11118-s002.zip › Raw data/Measurement of main Chl precursors between Whs and Grs.xls]

## Sheet: Sheet1
	ALA	PBG	Uro III	Cop III	Mg-ProtoIX	ProtoIX	Pchlide	Chla	Chlb	carotenoid
Unit	nmol/g	nmol/g	nmol/g	nmol/g	ng/g	ng/g	ng/g	ug/g	ug/g	mg/g
Whs1	13.3333	23.1148	4.55946	5.31697	0.155331	0.41896	0.01759	5.274	8.4195	0.0969306
Whs2	12.9167	26.0656	4.49784	5.18064	0	0	0	3.1625	4.5995	0.0704051
Whs3	15.4167	30	4.00493	4.63531	0.247232	0.38774	0.10938	3.5065	3.352	0.0700718
Whs4	13.3333	31.4754	3.8817	4.70348	0.155331	0.41896	0.01759	3.172	6.8605	0.0663143
Whs5	12.0833	23.6066	4.37461	5.18064	0.086234	0.2213	0.00234	4.2135	5.379	0.07755
Average value	13.4167	26.8525	4.26371	5.00341	0.128826	0.289392	0.02938	3.8657	5.7221	0.0762544
Standard deviation	1.23103	3.75676	0.304828	0.310934	0.0931128	0.0458258	0.182209	0.894304	1.97335
Grs1	11.25	34.918	23.968	25.1534	3.36952	5.84957	2.67976	90.7205	63.5285	0.761077
Grs2	12.9167	37.377	17.1288	17.9959	2.24624	4.01615	1.65143	85.4845	64.153	0.745742
Grs3	14.5833	26.5574	18.5459	19.7001	3.13139	5.16059	2.70682	205.958	143.738	1.95146
Grs4	10.4167	43.7705	21.565	22.8357	2.11253	3.03507	1.87109	119.442	83.3275	1.14549
Grs5	14.1667	22.1311	19.2237	19.5637	2.3499	4.17902	1.79823	180.027	123.003	1.73577
Average value	12.668	32.952	20.088	21.05	2.642	2.142	4.45	136.326	95.55	1.26791
Standard deviation	1.80551	8.63833	2.69884	2.88787	0.567908	0.511146	1.08513	54.1047	36.1813

## Sheet: Sheet2
Sample	ALA	PBG	Uro III	Cop III	Mg-ProtoIX
Whs	13.42±1.23a	26.85±3.76a	4.26±0.30a	5±0.31a	0.13±0.09a
Grs	12.67±1.81a	32.95±8.64a	20.09±2.70b	21.05±2.89b	2.64±0.57b
Sample	ProtoIX	Pchlide	Chla	Chlb
Whs	0.29±0.18a	0.03±0.05a	3.87±0.89a	5.72±1.97a
Grs	2.14±1.08b	4.45±0.51b	136.33±24.10b	95.55±16.18b
	1.23103	3.75676	0.304828	0.310934	0.0931128	0.18	0.05	0.894304	1.97335
	1.80551	8.63833	2.69884	2.88787	0.567908	1.08	0.51	24.1047	16.1813

## Sheet: Sheet3
Sample	ALA	PBG	Uro III	Cop III	Mg-ProtoIX	ProtoIX	Pchlide	Chla	Chlb
Whs	13.42	26.85	4.26	5	0.13	0.29	0.03	3.87	5.72
Grs	12.67	32.95	20.09	21.05	2.64	2.14	4.45	136.33	95.55
	ALA	PBG	Uro III	Cop III	Mg-ProtoIX	ProtoIX	Pchlide	Chla	Chlb
Grs	1	1	1	1	1	1	1	1	1
whs	1.05919	0.814871	0.212046	0.23753	0.0492424	0.135514	0.00674157	0.028387	0.0598639
	1.23103	3.75676	0.304828	0.310934	0.0931128	0.18	0.05	0.894304	1.97335
	1.80551	8.63833	2.69884	2.88787	0.567908	0.08	0.51	24.1047	16.1813
	0.0971609	0.114014	0.0151731	0.0147712	0.03527	0.0841121	0.011236	0.00655985	0.0206526
	0.142503	0.262165	0.134337	0.137191	0.215117	0.0373832	0.114607	0.176812	0.169349
