# Supplementary material for: AbhemC encoding porphobilinogen deaminase plays an important role in chlorophyll biosynthesis and function in albino Ananas comosus var. bracteatus leaves
Source: PeerJ. 2021 Mar 30;9:e11118. doi: 10.7717/peerj.11118 (PMC8018242; doi:10.7717/peerj.11118)
Supplement: Supplemental Information 2 [file peerj-09-11118-s002.zip › Raw data/Measurement of the main enzymes activity between Whs and Grs.xlsx]

## Sheet: Sheet1
	Samples	ALAD	PBGD	UROS
	Grs	0.558	34.194	0.904
	Whs	0.502	27.2105	0.248
	standard error of Grs	0.178	0.96	0.232
	standard error of Whs	0.184	0.35	0.075
	Samples	ALAD	PBGD	UROS
	Grs	1	1	1
	Whs	0.9	0.795767	0.274
	standard error of Grs	0.177	0.0280751	0.153
	standard error of Whs	0.17	0.0102357	0.076
