# Supplementary material for: AbhemC encoding porphobilinogen deaminase plays an important role in chlorophyll biosynthesis and function in albino Ananas comosus var. bracteatus leaves
Source: PeerJ. 2021 Mar 30;9:e11118. doi: 10.7717/peerj.11118 (PMC8018242; doi:10.7717/peerj.11118)
Supplement: Supplemental Information 2 [file peerj-09-11118-s002.zip › Raw data/Relative contents of the main chlorophyll synthesis precursors of the three groups of tobacco.xlsx]

## Sheet: ALA
Number	Mass（g)	A(553nm)	Total volume(ml)	Extinction coefficient	L（cm）	Concentration(mol/L)	Dilution ratio	Total concentration(mol/L)	Content（nmol/gFW）	Mean content（nmol/gFW）
CK1	0.509	0.041	8	72000	1	5.69444e-07	4	2.27778e-06	35.8
CK1	0.509	0.049	8	72000	1	6.80556e-07	4	2.72222e-06	42.7854
CK1	0.509	0.046	8	72000	1	6.38889e-07	4	2.55556e-06	40.1659	39.5838
CK2	0.508	0.063	8	72000	1	8.75e-07	4	3.5e-06	55.1181
CK2	0.508	0.062	8	72000	1	8.61111e-07	4	3.44444e-06	54.2432
CK2	0.508	0.061	8	72000	1	8.47222e-07	4	3.38889e-06	53.3683	54.2432
CK3	0.498	0.05	8	72000	1	6.94444e-07	4	2.77778e-06	44.6229
CK3	0.498	0.054	8	72000	1	7.5e-07	4	3e-06	48.1928
CK3	0.498	0.053	8	72000	1	7.36111e-07	4	2.94444e-06	47.3003	46.7053
Ri1-1	0.498	0.05	8	72000	1	6.94444e-07	4	2.77778e-06	44.6229
Ri1-2	0.5	0.056	8	72000	1	7.77778e-07	4	3.11111e-06	49.7778
Ri1-3	0.497	0.057	8	72000	1	7.91667e-07	4	3.16667e-06	50.9725	48.4577
Ri2-1	0.499	0.053	8	72000	1	7.36111e-07	4	2.94444e-06	47.2055
Ri2-2	0.498	0.053	8	72000	1	7.36111e-07	4	2.94444e-06	47.3003
Ri2-3	0.498	0.056	8	72000	1	7.77778e-07	4	3.11111e-06	49.9777	48.1612
Ri3-1	0.505	0.05	8	72000	1	6.94444e-07	4	2.77778e-06	44.0044
Ri3-2	0.507	0.067	8	72000	1	9.30556e-07	4	3.72222e-06	58.7333
Ri3-3	0.504	0.064	8	72000	1	8.88889e-07	4	3.55556e-06	56.4374	53.0584
P1	0.502	0.045	8	72000	1	6.25e-07	4	2.5e-06	39.8406
P1	0.502	0.048	8	72000	1	6.66667e-07	4	2.66667e-06	42.4967
P1	0.502	0.046	8	72000	1	6.38889e-07	4	2.55556e-06	40.726	41.0211
P2	0.504	0.054	8	72000	1	7.5e-07	4	3e-06	47.619
P2	0.504	0.05	8	72000	1	6.94444e-07	4	2.77778e-06	44.0917
P2	0.504	0.051	8	72000	1	7.08333e-07	4	2.83333e-06	44.9735	45.5614
P3	0.502	0.047	8	72000	1	6.52778e-07	4	2.61111e-06	41.6113
P3	0.502	0.05	8	72000	1	6.94444e-07	4	2.77778e-06	44.2674
P3	0.502	0.051	8	72000	1	7.08333e-07	4	2.83333e-06	45.1527	43.6771

## Sheet: PBG
Number	Mass（g)	A(553nm)	Total volume(ml)	Extinction coefficient	L（cm）	Concentration(mol/L)	Content（nmol/gFW）	Mean content（nmol/gFW）
CK1	0.207	0.061	6	61000	1	1e-06	28.9855
CK1	0.207	0.043	6	61000	1	7.04918e-07	20.4324
CK1	0.207	0.043	6	61000	1	7.04918e-07	20.4324	23.2834
CK2	0.202	0.059	6	61000	1	9.67213e-07	28.7291
CK2	0.202	0.055	6	61000	1	9.01639e-07	26.7814
CK2	0.202	0.055	6	61000	1	9.01639e-07	26.7814	27.4306
CK3	0.206	0.059	6	61000	1	9.67213e-07	28.1713
CK3	0.206	0.045	6	61000	1	7.37705e-07	21.4866
CK3	0.206	0.045	6	61000	1	7.37705e-07	21.4866	23.7148
Ri1-1	0.201	0.058	6	61000	1	9.5082e-07	28.3827
Ri1-2	0.2	0.051	6	61000	1	8.36066e-07	25.082
Ri1-3	0.202	0.052	6	61000	1	8.52459e-07	25.3206	26.2617
Ri2-1	0.199	0.055	6	61000	1	9.01639e-07	27.1851
Ri2-2	0.2	0.051	6	61000	1	8.36066e-07	25.082
Ri2-3	0.2	0.05	6	61000	1	8.19672e-07	24.5902	25.6191
Ri3-1	0.21	0.065	6	61000	1	1.06557e-06	30.445
Ri3-2	0.2	0.055	6	61000	1	9.01639e-07	27.0492
Ri3-3	0.21	0.053	6	61000	1	8.68852e-07	24.8244	27.4395
P1	0.207	0.079	6	61000	1	1.29508e-06	37.5386
P1	0.207	0.066	6	61000	1	1.08197e-06	31.3614
P1	0.207	0.058	6	61000	1	9.5082e-07	27.56	32.1533
P2	0.202	0.046	6	61000	1	7.54098e-07	22.399
P2	0.202	0.058	6	61000	1	9.5082e-07	28.2422
P2	0.202	0.047	6	61000	1	7.70492e-07	22.8859	24.509
P3	0.205	0.053	6	61000	1	8.68852e-07	25.4298
P3	0.205	0.042	6	61000	1	6.88525e-07	20.1519
P3	0.205	0.041	6	61000	1	6.72131e-07	19.6721	21.7513

## Sheet: UROIII、CopIII
					UroIII含量（尿卟啉原III）
Number	Mass（g)	A(405nm)	A(400nm)		Extinction coefficient	L(cm)	Volume(ml)	Concentration(mol/L)	Content（nmol/gFW）	Mean content（nmol/gFW）
CK1	1.004	0.745	0.745		541000	1	10	1.37708e-06	13.7159
CK1	1.004	0.744	0.746		541000	1	10	1.37523e-06	13.6975
CK1	1.004	0.755	0.756		541000	1	10	1.39556e-06	13.9	13.7712
CK2	1.003	0.582	0.586		541000	1	10	1.07579e-06	10.7257
CK2	1.003	0.597	0.601		541000	1	10	1.10351e-06	11.0021
CK2	1.003	0.598	0.603		541000	1	10	1.10536e-06	11.0205	10.9161
CK3	1.013	0.682	0.683		541000	1	10	1.26063e-06	12.4445
CK3	1.013	0.68	0.682		541000	1	10	1.25693e-06	12.408
CK3	1.013	0.666	0.667		541000	1	10	1.23105e-06	12.1526	12.335
Ri1-1	1.007	0.479	0.493		541000	1	10	8.85397e-07	8.79243
Ri1-2	1.005	0.468	0.482		541000	1	10	8.65065e-07	8.60761
Ri1-3	1.007	0.445	0.458		541000	1	10	8.22551e-07	8.16833	8.52279
Ri2-1	1.006	0.499	0.512		541000	1	10	9.22366e-07	9.16865
Ri2-2	1.01	0.516	0.529		541000	1	10	9.53789e-07	9.44346
Ri2-3	1.008	0.567	0.581		541000	1	10	1.04806e-06	10.3974	9.66984
Ri3-1	1.003	0.462	0.475		541000	1	10	8.53974e-07	8.5142
Ri3-2	1.005	0.46	0.472		541000	1	10	8.50277e-07	8.46047
Ri3-3	1.002	0.493	0.505		541000	1	10	9.11275e-07	9.09457	8.68974
P1	0.999	0.868	0.903		541000	1	10	1.60444e-06	16.0604
P1	0.999	0.897	0.932		541000	1	10	1.65804e-06	16.597
P1	0.999	0.901	0.937		541000	1	10	1.66543e-06	16.671	16.4428
P2	1.002	0.805	0.839		541000	1	10	1.48799e-06	14.8502
P2	1.002	0.826	0.859		541000	1	10	1.5268e-06	15.2375
P2	1.002	0.883	0.917		541000	1	10	1.63216e-06	16.289	15.4589
P3	1.061	0.74	0.772		541000	1	10	1.36784e-06	12.892
P3	1.061	0.76	0.792		541000	1	10	1.40481e-06	13.2404
P3	1.061	0.779	0.812		541000	1	10	1.43993e-06	13.5714	13.2346
					CopIII含量（粪卟啉原III）															CopIII
Number	Mass（g)	A(405nm)	A(400nm)		Extinction coefficient	L(cm)	Volume(ml)	Concentration(mol/L)	Content（nmol/gFW）	Mean content（nmol/gFW）									CK	1
CK1	1.004	0.745	0.745		489000	1	10	1.52352e-06	15.1745
CK1	1.004	0.744	0.746		489000	1	10	1.52556e-06	15.1948
CK1	1.004	0.755	0.756		489000	1	10	1.54601e-06	15.3985	15.2559
CK2	1.003	0.682	0.686		489000	1	10	1.40286e-06	13.9867
CK2	1.003	0.697	0.701		489000	1	10	1.43354e-06	14.2925
CK2	1.003	0.698	0.703		489000	1	10	1.43763e-06	14.3333	14.2041
CK3	1.013	0.682	0.683		489000	1	10	1.39673e-06	13.788
CK3	1.013	0.68	0.682		489000	1	10	1.39468e-06	13.7678
CK3	1.013	0.666	0.667		489000	1	10	1.36401e-06	13.465	13.6736
Ri1-1	1.007	0.579	0.593		489000	1	10	1.21268e-06	12.0425
Ri1-2	1.005	0.468	0.482		489000	1	10	9.85685e-07	9.80781
Ri1-3	1.007	0.445	0.458		489000	1	10	9.36605e-07	9.30095	10.3838
Ri2-1	1.006	0.599	0.612		489000	1	10	1.25153e-06	12.4407
Ri2-2	1.01	0.516	0.529		489000	1	10	1.0818e-06	10.7109
Ri2-3	1.008	0.557	0.571		489000	1	10	1.16769e-06	11.5842	11.5786
Ri3-1	1.003	0.512	0.526		489000	1	10	1.07566e-06	10.7245
Ri3-2	1.005	0.583	0.595		489000	1	10	1.21677e-06	12.1072
Ri3-3	1.002	0.44	0.452		489000	1	10	9.24335e-07	9.2249	11.4158
P1	0.999	0.768	0.803		489000	1	10	1.64213e-06	16.4377
P1	0.999	0.797	0.832		489000	1	10	1.70143e-06	17.0313
P1	0.999	0.891	0.937		489000	1	10	1.91616e-06	19.1807	17.5499
P2	1.002	0.805	0.839		489000	1	10	1.71575e-06	17.1232
P2	1.002	0.826	0.859		489000	1	10	1.75665e-06	17.5314
P2	1.002	0.873	0.897		489000	1	10	1.83436e-06	18.3069	17.6539
P3	1.061	0.74	0.772		489000	1	10	1.57873e-06	14.8797
P3	1.061	0.76	0.792		489000	1	10	1.61963e-06	15.2651
P3	1.061	0.779	0.812		489000	1	10	1.66053e-06	15.6506	15.2651

## Sheet: ProtoIX、Mg-ProtoIX、Pchlide
Number	Mass（g)	A(575nm)	A(590nm)	A(628nm)	Volume(ml)	Mg-ProtoIX	Mg-ProtoIX(ug/g)	Mean value	ProtoIX	ProtoIX(ug/g)	Mean value	Pchlide	Pchlide(ug/g)	Mean value
CK1	0.299	0.028	0.029	0.03	10	0.00111728	37.3672		0.00252433	84.4258		0.000451025	15.0844
CK1	0.299	0.029	0.03	0.031	10	0.00115526	38.6374		0.00261898	87.5913		0.00046433	15.5294
CK1	0.299	0.029	0.03	0.031	10	0.00115526	38.6374	38.214	0.00261898	87.5913	86.5361	0.00046433	15.5294	15.3811
CK2	0.301	0.025	0.026	0.027	10	0.00100335	33.3339		0.00224038	74.4312		0.00041111	13.6581
CK2	0.301	0.027	0.028	0.03	10	0.00107588	35.7435		0.00238932	79.3794		0.00047335	15.7259
CK2	0.301	0.027	0.028	0.029	10	0.0010793	35.8572	34.9782	0.00242968	80.7203	78.177	0.00043772	14.5422	14.6421
CK3	0.301	0.022	0.023	0.024	10	0.000889418	29.5488		0.00195643	64.9977		0.000371195	12.3321
CK3	0.301	0.025	0.026	0.03	10	0.00099308	32.9927		0.0021193	70.4086		0.000518	17.2093
CK3	0.301	0.024	0.025	0.026	10	0.000965372	32.0722	31.5379	0.00214573	71.2867	68.8977	0.000397805	13.2161	14.2525
Ri1-1	0.309	0.023	0.024	0.025	10	0.000927395	30.0128		0.00205108	66.378		0.0003845	12.4434
Ri1-2	0.308	0.02	0.02	0.022	10	0.000752694	24.4381		0.00181228	58.8403		0.00033736	10.9532
Ri1-3	0.309	0.019	0.019	0.02	10	0.00071814	23.2408	25.8972	0.00175799	56.8929	60.7037	0.000288425	9.33414	10.9103
Ri2-1	0.302	0.021	0.022	0.023	10	0.000851441	28.1934		0.00186178	61.6483		0.00035789	11.8507
Ri2-2	0.304	0.022	0.023	0.024	10	0.000889418	29.2572		0.00195643	64.3563		0.000371195	12.2104
Ri2-3	0.301	0.019	0.019	0.02	10	0.00071814	23.8585	27.103	0.00175799	58.405	61.4699	0.000288425	9.58223	11.2144
Ri3-1	0.305	0.02	0.022	0.023	10	0.000870811	28.5512		0.00168162	55.1351		0.00038744	12.703
Ri3-2	0.305	0.02	0.02	0.022	10	0.000752694	24.6785		0.00181228	59.419		0.00033736	11.061
Ri3-3	0.303	0.018	0.018	0.019	10	0.000680163	22.4476	25.2258	0.00166334	54.8957	56.4833	0.00027512	9.07987	10.9479
P1	0.307	0.027	0.027	0.028	10	0.00102196	33.2885		0.00251519	81.928		0.000394865	12.8621
P1	0.307	0.028	0.029	0.03	10	0.00111728	36.3935		0.00252433	82.2257		0.000451025	14.6914
P1	0.307	0.024	0.025	0.026	10	0.000965372	31.4453	33.7091	0.00214573	69.8935	78.0157	0.000397805	12.9578	13.5037
P2	0.308	0.025	0.025	0.026	10	0.000946002	30.7144		0.00232589	75.5159		0.000368255	11.9563
P2	0.308	0.024	0.025	0.026	10	0.000965372	31.3432		0.00214573	69.6666		0.000397805	12.9157
P2	0.308	0.027	0.027	0.028	10	0.00102196	33.1804	31.746	0.00251519	81.662	75.6148	0.000394865	12.8203	12.5641
P3	0.303	0.024	0.023	0.024	10	0.000850678	28.0752		0.00231675	76.4604		0.000312095	10.3002
P3	0.303	0.024	0.024	0.026	10	0.000904602	29.8549		0.00219088	72.3063		0.00039058	12.8904
P3	0.303	0.024	0.023	0.024	10	0.000850678	28.0752	28.6684	0.00231675	76.4604	75.0757	0.000312095	10.3002	11.1636

## Sheet: Chl 1
Number	Mass（g)	A(665nm)	A(649nm)	A(470nm)	Ca	Chla(mg/g)	Mean value
CK1	0.1	1.09	0.482	1.053	11.8893	0.594467
CK1	0.1	1.1	0.501	1.071	11.8981	0.594906
CK1	0.1	1.1	0.501	1.072	11.8981	0.594906	0.59476
CK2	0.1	0.993	0.438	0.955	10.8389	0.541945
CK2	0.1	1.023	0.467	0.998	11.0579	0.552894
CK2	0.1	1.023	0.468	0.999	11.051	0.552551	0.54913
CK3	0.1	1.221	0.558	1.21	13.1939	0.659695
CK3	0.1	1.235	0.567	1.228	13.3273	0.666365
CK3	0.1	1.233	0.572	1.228	13.265	0.66325	0.663103
Ri1-1	0.1	0.329	0.149	0.379	3.56443	0.178222
Ri1-2	0.1	0.326	0.154	0.387	3.48818	0.174409
Ri1-3	0.1	0.326	0.158	0.393	3.46066	0.173033	0.175221
Ri2-1	0.1	0.356	0.166	0.405	3.82412	0.191206
Ri2-2	0.1	0.369	0.176	0.425	3.93667	0.196833
Ri2-3	0.1	0.377	0.188	0.438	3.96571	0.198286	0.195442
Ri3-1	0.1	0.43	0.193	0.471	4.67066	0.233533
Ri3-2	0.1	0.429	0.192	0.474	4.66359	0.23318
Ri3-3	0.1	0.447	0.208	0.5	4.80461	0.240231	0.235648
P1	0.1	1.012	0.447	0.989	11.042	0.552102
P1	0.1	1.019	0.457	0.999	11.0709	0.553544
P1	0.1	1.05	0.481	1.038	11.3382	0.566911	0.557519
P2	0.1	1.093	0.509	1.044	11.7454	0.587271
P2	0.1	1.084	0.501	1.064	11.6749	0.583746
P2	0.1	1.087	0.5	1.067	11.7236	0.586183	0.585733
P3	0.1	1.094	0.501	1.093	11.8144	0.590721
P3	0.1	1.088	0.509	1.095	11.6757	0.583784
P3	0.1	1.092	0.502	1.024	11.7796	0.588982	0.587829
Number					Cb	Chlb(mg/g)
CK1					4.05192	0.202596
CK1					4.45296	0.222648
CK1					4.45296	0.222648	0.215964
CK2					3.66372	0.183186
CK2					4.16796	0.208398
CK2					4.19292	0.209646	0.20041
CK3					4.98996	0.249498
CK3					5.11212	0.255606
CK3					5.25156	0.262578	0.255894
Ri1-1					1.31076	0.065538
Ri1-2					1.45752	0.072876
Ri1-3					1.55736	0.077868	0.072094
Ri2-1					1.53744	0.076872
Ri2-2					1.69188	0.084594
Ri2-3					1.93284	0.096642	0.086036
Ri3-1					1.66968	0.083484
Ri3-2					1.65204	0.082602
Ri3-3					1.91964	0.095982	0.087356
P1					3.74928	0.187464
P1					3.94764	0.197382
P1					4.31976	0.215988	0.200278
P2					4.70388	0.235194
P2					4.57008	0.228504
P2					4.52316	0.226158	0.229952
P3					4.49688	0.224844
P3					4.74048	0.237024
P3					4.53648	0.226824	0.229564
Number					Cx.c	carotenoid（mg/g)
CK1					2.29986	0.114993
CK1					2.18534	0.109267
CK1					2.18942	0.109471	0.111244
CK2					2.09055	0.104528
CK2					2.02796	0.101398
CK2					2.0204	0.10102	0.102315
CK3					2.49022	0.124511
CK3					2.50534	0.125267
CK3					2.44052	0.122026	0.123935
Ri1-1					0.902929	0.0451465
Ri1-2					0.867453	0.0433726
Ri1-3					0.845391	0.0422695	0.0435962
Ri2-1					0.900663	0.0450332
Ri2-2					0.908988	0.0454494
Ri2-3					0.848899	0.042445	0.0443092
Ri3-1					1.101	0.0550502
Ri3-2					1.12157	0.0560787
Ri3-3					1.10113	0.0550563	0.055395
P1					2.18754	0.109377
P1					2.13517	0.106758
P1					2.11775	0.105887	0.107341
P2					1.95884	0.0979421
P2					2.10376	0.105188
P2					2.13758	0.106879	0.103336
P3					2.25526	0.112763
P3					2.15044	0.107522
P3					1.95536	0.0977681	0.106018
