# Supplementary material for: AbhemC encoding porphobilinogen deaminase plays an important role in chlorophyll biosynthesis and function in albino Ananas comosus var. bracteatus leaves
Source: PeerJ. 2021 Mar 30;9:e11118. doi: 10.7717/peerj.11118 (PMC8018242; doi:10.7717/peerj.11118)
Supplement: Supplemental Information 2 [file peerj-09-11118-s002.zip › Raw data/The relative expression of HEMC gene in 3 tobacco groups.xls]

## Sheet: hemC
	gene	reference gene
Sample Name	Cт（hemC）	Cт（Actin）	ΔCт	AVERAGE	ΔΔCт	2^—ΔΔCт	AVERAGE	stdev
CK	26.0376	23.8044	2.23324	2.21478	0.0184564	0.987288	1.0156	0.21939
	25.9918	24.0963	1.89543		-0.319358	1.24778
	26.2928	23.7771	2.51569		0.300902	0.811745
P	25.8542	23.1508	2.70334	2.48138	0.488557	0.712738	0.852376	0.243137
	25.5928	23.5584	2.03448		-0.180308	1.13313
	25.9318	23.2255	2.70633		0.491541	0.711265
Ri 1	26.1419	23.4671	2.67483	3.18489	0.460042	0.726965	0.528528	0.175676
	26.2112	22.6485	3.56272		1.34794	0.392853
	26.2029	22.8858	3.31711		1.10233	0.465764
Ri 2	24.6063	21.6791	2.9272	3.09481	0.712415	0.610298	0.550113	0.101392
	24.6027	21.6676	2.93504		0.720254	0.60699
	25.0767	21.6545	3.42218		1.20739	0.43305
Ri 3	26.1668	23.5379	2.62887	3.14693	0.41409	0.750493	0.544345	0.186538
	26.2099	22.6262	3.58364		1.36885	0.3872
	26.0824	22.8542	3.22829		1.0135	0.495343
							*. 均值差的显著性水平为 0.05。
