# Supplementary material for: AbhemC encoding porphobilinogen deaminase plays an important role in chlorophyll biosynthesis and function in albino Ananas comosus var. bracteatus leaves
Source: PeerJ. 2021 Mar 30;9:e11118. doi: 10.7717/peerj.11118 (PMC8018242; doi:10.7717/peerj.11118)
Supplement: Supplemental Information 2 [file peerj-09-11118-s002.zip › Raw data/qRT-PCR analysis of AbhemC expression in in the white and green parts of the chimeric.xlsx]

## Sheet: 0
	Well	Fluor	Target	Content	Sample	Biological Set Name	Cq	Cq Mean	Cq Std. Dev	Starting Quantity (SQ)	Log Starting Quantity	SQ Mean	SQ Std. Dev	Set Point	Well Note
	A01	FAM	18S	Unkn	Whs		19.164	19.164	0				0	60
	A02	FAM	18S	Unkn	Whs		20.1306	20.1306	0				0	60
	A03	FAM	18S	Unkn	Whs		19.4401	19.4401	0				0	60
	A04	FAM	18S	Unkn	Grs		17.3374	17.3374	0				0	60
	A05	FAM	18S	Unkn	Grs		16.9524	16.9524	0				0	60
	A06	FAM	18S	Unkn	Grs		17.8689	17.8689	0				0	60
	B01	FAM	HEMC	Unkn	Whs		21.5012	21.5012	0				0	60
	B02	FAM	HEMC	Unkn	Whs		21.7432	21.7432	0				0	60
	B03	FAM	HEMC	Unkn	Whs		21.7153	21.7153	0				0	60
	B04	FAM	HEMC	Unkn	Grs		21.2697	21.2697	0				0	60
	B05	FAM	HEMC	Unkn	Grs		21.2412	21.2412	0				0	60
	B06	FAM	HEMC	Unkn	Grs		21.0713	21.0713	0				0	60
	Target	Sample	Ctrl	Relative Quantity	Relative Quantity SD	Corrected Relative Quantity SD	Relative Quantity SEM	Corrected Relative Quantity SEM	Unscaled Expression	Unscaled Expression SD	Corrected Unscaled Expression SD	Unscaled Expression SEM	Corrected Unscaled Expression SEM	Expression	Expression SD	Corrected Expression SD	Expression SEM	Corrected Expression SEM	Wells	Mean Cq	Cq SD	Cq SEM
	18S	Grs	*	1	0.31899	0.31899	0.184169	0.184169											3	17.3862	0.460205	0.2657
	18S	Whs		0.218849	0.0755267	0.0755267	0.0436054	0.0436054											3	19.5782	0.497888	0.287456
	HEMC1	Grs	*	1	0.0743393	0.0743393	0.0429198	0.0429198	1	0.327538	0.327538	0.189104	0.189104	1	0.327538	0.327538	0.189104	0.189104	3	21.1941	0.107249	0.0619202
	HEMC1	Whs		0.727401	0.0667486	0.0667486	0.0385373	0.0385373	3.32376	1.18692	1.18692	0.685267	0.685267	3.32376	1.18692	1.18692	0.685267	0.685267	3	21.6533	0.132386	0.0764332

## Sheet: Run Information
File Name	admin_2020-5-2 XUEYANBIN13-50-25_BR001891.pcrd
Created By User	admin
Notes
ID
Run Started	2013/5/17 21:57:19 UTC +08:00
Run Ended	2013/5/17 23:41:07 UTC +08:00
Sample Vol	25
Lid Temp	105
Protocol File Name	xueyanbin5.2.prcl
Plate Setup File Name	QuickPlate_96 wells_All Channels2020.5.2.pltd
Base Serial Number	BR001891
Optical Head Serial Number	788BR01879
CFX Manager Version	2.1.1022.0523.
